# Supplementary material for: Perineuronal Net Microscopy: From Brain Pathology to Artificial Intelligence
Source: Int J Mol Sci. 2024 Apr 11;25(8):4227. doi: 10.3390/ijms25084227 (PMC11049984; doi:10.3390/ijms25084227)
Supplement: Supplementary file 1 [file ijms-25-04227-s001.zip]

Archive with 1 entries (1 files):
- ijms-2880762-supplementary.pdf
